# Supplementary material for: Biomarker Changes in Response to a 12-Week Supplementation of an Oral Nutritional Supplement Enriched with Protein, Vitamin D and HMB in Malnourished Community Dwelling Older Adults with Sarcopenia
Source: Nutrients. 2022 Mar 11;14(6):1196. doi: 10.3390/nu14061196 (PMC8953113; doi:10.3390/nu14061196)
Supplement: Supplementary file 1 [file nutrients-14-01196-s001.zip]

Archive with 1 entries (1 files):
- nutrients-1616931-supplementary.pdf
